# Supplementary material for: Reading-Related Skills Associated With Acquisition of Chinese as a Second/Foreign Language: A Meta-Analysis
Source: Front Psychol. 2022 Mar 16;13:783964. doi: 10.3389/fpsyg.2022.783964 (PMC8966685; doi:10.3389/fpsyg.2022.783964)
Supplement: Supplementary file 1 [file Data_Sheet_1.xls]

## Sheet: Sheet1
Appendix. Information on the studies include in the meta-analysis
Study	Age	Length of study	L1	Cognitive factors (measurement type)	Reading type	Sub-age	Sub-length	Sample size	Effect size
Ju et al., 2021	9.66±0.33	>5 years	English	PA: syllable deletion and phoneme deletion	CWR	Children	Advanced learners	70	0.41
Zhang&Roberts, 2021	20.05±1.18	About 1.5 years	Arabic (51.8%) and English (48.2%)	PA: syllable, onset, rime and tone awareness (the oddity test)	CWR	Adults	Beginning learners	83	0.3
Hao&Wang, 2020	18-26	0.5-1 year	Mostly Urdu	PA: onset-rime awareness	Character reading	Adults	Beginning learners	30	0.64
Hao&Wang, 2020	18-26	0.5-1 year	Mostly Urdu	PA: onset-rime awareness	Two-characters reading	Adults	Beginning learners	30	0.69
Hao&Wang, 2020	18-26	0.5-1 year	Mostly Urdu	MA: homographic discrimination	Character reading	Adult	Beginning learners	30	0.51
Hao&Wang, 2020	18-26	0.5-1 year	Mostly Urdu	MA: homographic discrimination	Two-characters reading	Adult	Beginning learners	30	0.46
Liu et al., 2020	University students	0.5 year	Italian, English, Portuguese, Thai, Vietnamese, etc.	OA: determination of words-pseudowords-nonwords	CWR			30	0.16
Hao&Zhou, 2019	University students	<0.25 year	Italian, English, Portuguese, Thai, Vietnamese, etc.	PA: auditory onset-rime awareness	Reading accuracy	Adults	Beginning learners	30	0.35
Hao&Zhou, 2019	University students	<0.25 year	Italian, English, Portuguese, Thai, Vietnamese, etc.	PA: auditory onset-rime awareness	Reading fluency	Adults	Beginning learners	30	0.03
Hao&Zhou, 2019	University students	<0.25 year	Italian, English, Portuguese, Thai, Vietnamese, etc.	PA: visual onset-rime awareness	Reading accuracy	Adults	Beginning learners	30	0.62
Hao&Zhou, 2019	University students	<0.25 year	Italian, English, Portuguese, Thai, Vietnamese, etc.	PA: visual onset-rime awareness	Reading fluency	Adults	Beginning learners	30	0.74
Hao&Zhou, 2019	University students	<0.25 year	Italian, English, Portuguese, Thai, Vietnamese, etc.	PA: tone awareness	Reading accuracy	Adults	Beginning learners	30	0.54
Hao&Zhou, 2019	University students	<0.25 year	Italian, English, Portuguese, Thai, Vietnamese, etc.	PA: tone awareness	Reading fluency	Adults	Beginning learners	30	0.29
Hao&Zhou, 2019	University students	<0.25 year	Italian, English, Portuguese, Thai, Vietnamese, etc.	OA: determination of words-pseudowords-nonwords	Reading accuracy			30	0.72
Hao&Zhou, 2019	University students	<0.25 year	Italian, English, Portuguese, Thai, Vietnamese, etc.	OA: determination of words-pseudowords-nonwords	Reading fluency			30	0.6
Hao&Zhou, 2019	University students	<0.25 year	Italian, English, Portuguese, Thai, Vietnamese, etc.	RAN: numbers	Reading accuracy			30	-0.35
Hao&Zhou, 2019	University students	<0.25 year	Italian, English, Portuguese, Thai, Vietnamese, etc.	RAN: numbers	Reading fluency			30	-0.52
Zhou et al., 2018	7.78±0.78	<2 years	Hindi (41.2%), Urdu (29.4%), Nepali (29.4%).	PA: syllable deletion and onset deletion	CWR	Children	Beginning learners	34	0.54
Zhou et al., 2018	7.78±0.78	<2 years	Hindi (41.2%), Urdu (29.4%), Nepali (29.4%).	MA: morphological construction and compounding production	CWR	Children	Beginning learners	34	0.08
Zhou et al., 2018	7.78±0.78	<2 years	Hindi (41.2%), Urdu (29.4%), Nepali (29.4%).	OA: orthographic memory	CWR			34	0.3
Zhang, 2017	10.44±0.42	About 4 years	English	PA: onset awareness	Character reading	Children	Advanced learners	115	0.305
Zhang, 2017	10.44±0.42	About 4 years	English	PA: onset awareness	Two-characters reading	Children	Advanced learners	115	0.466
Zhang, 2017	10.44±0.42	About 4 years	English	PA: tone awareness	Character reading	Children	Advanced learners	115	0.138
Zhang, 2017	10.44±0.42	About 4 years	English	PA: tone awareness	Two-characters reading	Children	Advanced learners	115	0.299
Zhang, 2017	10.44±0.42	About 4 years	English	MA: homography	Character reading	Children	Advanced learners	115	0.42
Zhang, 2017	10.44±0.42	About 4 years	English	MA: homographic discrimination	Two-characters reading	Children	Advanced learners	115	0.446
Zhang, 2017	10.44±0.42	About 4 years	English	MA: compound structure	Character reading	Children	Advanced learners	115	0.172
Zhang, 2017	10.44±0.42	About 4 years	English	MA: compound structure	Two-characters reading	Children	Advanced learners	115	0.12
Zhang, 2017	10.44±0.42	About 4 years	English	OA: orthographic choice	Character reading			115	0.325
Zhang, 2017	10.44±0.42	About 4 years	English	OA: orthographic choice	Two-characters reading			115	0.528
Zhang, 2017	10.44±0.42	About 4 years	English	OA: radical position	Character reading			115	0.183
Zhang, 2017	10.44±0.42	About 4 years	English	OA: radical position	Two-characters reading			115	0.392
Zhou&Mcbride, 2015	8.10±0.65	> 4 years	English (67.5%), Korean (10%), Japanese (5%), Portuguese (2.5%), Spanish (2.5%), Italian (2.5%), French (2.5%), Dutch (2.5%) and Catalan (2.5%).	PA: syllable deletion and phoneme deletion	CWR	Children	Advanced learners	40	-0.06
Zhou&Mcbride, 2015	8.10±0.65	> 4 years	English (67.5%), Korean (10%), Japanese (5%), Portuguese (2.5%), Spanish (2.5%), Italian (2.5%), French (2.5%), Dutch (2.5%) and Catalan (2.5%).	OA: orthographic memory	CWR			40	0.06
Zhou&Mcbride, 2015	8.10±0.65	> 4 years	English (67.5%), Korean (10%), Japanese (5%), Portuguese (2.5%), Spanish (2.5%), Italian (2.5%), French (2.5%), Dutch (2.5%) and Catalan (2.5%).	RAN: numbers	CWR			40	-0.42
Chang, 2011	22.4	1.5 years	Korean	PA: onset, rime and tone awareness	CWR	Adults	Beginning learners	35	0.331
Chang, 2011	22.4	1.5 years	Korean	MA: homograph awareness (morpheme production and morpheme judgment)	CWR	Adults	Beginning learners	35	0.67
Chang, 2011	22.4	1.5 years	Korean	RAN: characters	CWR			35	0.049
Hao&Zhang, 2006	University students	0.5-1 year	Not reported	PA: onset, rime and tone awareness	CWR	Adults	Beginning learners	41	0.571
Hao&Zhang, 2006	University students	0.5-1 year	Not reported	MA: morpheme production	CWR	Adults	Beginning learners	41	0.627
Hao&Zhang, 2006	University students	0.5-1 year	Not reported	MA: morpheme judgment	CWR	Adults	Beginning learners	41	0.019
Hao&Zhang, 2006	University students	0.5-1 year	Not reported	RAN: characters	CWR			41	-0.338
Note. PA=phonological awareness; MA=morphological awareness; OA=orthographic awareness; RAN=rapid automatized naming; CWR=Chinese word reading (including character and two-characters reading).
